# Supplementary material for: Bordetella pertussis, Chlamydia pneumoniae, and Mycoplasma pneumoniae Findings in Children During COVID-19 Pandemic in Finland
Source: SN Compr Clin Med. 2022 Jul 14;4(1):154. doi: 10.1007/s42399-022-01251-9 (PMC9281357; doi:10.1007/s42399-022-01251-9)
Supplement: Supplementary file 1 — Supplementary file1 (XLSX 25 KB) [file 42399_2022_1251_MOESM1_ESM.xlsx]

## Sheet: Tartuntatautirekisterin tilasto
Tapauksia	2015	2016	2017	2018	2019	2020	2021		2015-2019		2020		2021		IRR 2020	95 ci ala	95 ci ylä	IRR 2021	95 ci ala	95 ci ylä
Pertussis									n	inc	n	inc	n	inc
0-4	30	76	52	68	60	32	16	334	286	20.0245	32	12.5037	16	6.47794	0.624419	0.433317	0.899801	0.3235	0.195523	0.535242
5-9	16	46	59	37	45	29	2	234	203	13.2692	29	9.46824	2	0.664562	0.713552	0.483554	1.05295	0.0500832	0.0124404	0.201628
10-14	44	83	91	103	99	59	3	482	420	28.1623	59	19.1047	3	0.958715	0.678379	0.516565	0.89088	0.0340425	0.010935	0.10598
Summa	90	205	202	208	204	120	21	1050	909	20.3836	120	13.7767	21	2.43942	0.675872	0.558713	0.817597	0.119676	0.0776464	0.184455
C. Pneumoniae
0-4	3		7	9	6	1	0	26	25	1.7504	1	0.390741	0	0	0.22323	0.0302467	1.64751	0	#NUM!	#NUM!
5-9	18	11	16	34	49	3	0	131	128	8.36677	3	0.979474	0	0	0.117067	0.0372614	0.3678	0	#NUM!	#NUM!
10-14	23	29	46	68	59	15	0	240	225	15.0869	15	4.85712	0	0	0.321942	0.190892	0.542962	0	#NUM!	#NUM!
Summa	44	40	69	111	114	19	0	397	378	8.47635	19	2.18131	0	0	0.257341	0.162322	0.40798	0	#NUM!	#NUM!
M. Pneumoniae
0-4	73	135	137	96	71	36	12	560	512	35.8481	36	14.0667	12	4.85846	0.392396	0.279867	0.55017	0.135529	0.0764616	0.240226
5-9	245	455	457	328	217	94	32	1828	1702	111.252	94	30.6902	32	10.633	0.275862	0.224132	0.339532	0.0955759	0.0673698	0.135591
10-14	393	640	602	391	334	119	55	2534	2360	158.245	119	38.5331	55	17.5764	0.243503	0.202549	0.292738	0.111071	0.0850145	0.145114
Summa	711	1230	1196	815	622	249	99	4922	4574	102.568	249	28.5866	99	11.5001	0.278708	0.245334	0.316623	0.112122	0.0918793	0.136823
															Yhteensä
															0 - 4	5 - 9	10 - 14
															Väestö 31.12.	Väestö 31.12.	Väestö 31.12.
														2014	300136	304173	292299	896608
														2015	294378	307718	293927	896023
														2016	287537	308897	297744	894178
														2017	278510	310064	301850	890424
														2018	267686	309010	305538	882234
														2015-2019	1428247	1539862	1491358	4459467
														2019	255924	306287	308825	871036
														2020	246992	300950	312919	860861

## Sheet: Taul1
Monthly number of cases		Age	Age	Age	Age
Bordetella pertussis		0-4	5-9	10-14	0-14
	2015-01	2	1	5	8
	2015-02	2	3	3	8
	2015-03	1			1
	2015-04	2		2	4
	2015-05	2		1	3
	2015-06	3		3	6
	2015-07	3	3	2	8
	2015-08	5	5	5	15
	2015-09	5	2	2	9
	2015-10		1	9	10
	2015-11	2	1	5	8
	2015-12	3		7	10
	2016-01	4	2	6	12
	2016-02	6		4	10
	2016-03	3	2	7	12
	2016-04	2	4	6	12
	2016-05	7	2	10	19
	2016-06	4	2	4	10
	2016-07	6	5	5	16
	2016-08	14	13	7	34
	2016-09	3	3	6	12
	2016-10	9	5	11	25
	2016-11	11	4	9	24
	2016-12	7	4	8	19
	2017-01	9	7	8	24
	2017-02	4	4	7	15
	2017-03	3	2	9	14
	2017-04	2	8	9	19
	2017-05	4	3	7	14
	2017-06	4	6	4	14
	2017-07	4	4	7	15
	2017-08	5	2	5	12
	2017-09	4	6	6	16
	2017-10	4	9	4	17
	2017-11	4	3	14	21
	2017-12	5	5	11	21
	2018-01	5	4	13	22
	2018-02	4	2	10	16
	2018-03	2	6	18	26
	2018-04	2	5	13	20
	2018-05	10	4	12	26
	2018-06	8	1	14	23
	2018-07	1		4	5
	2018-08	7	2	1	10
	2018-09	9	2	5	16
	2018-10	7	4	4	15
	2018-11	7	3	3	13
	2018-12	6	4	6	16
	2019-01	3	3	9	15
	2019-02	2	9	13	24
	2019-03	4	2	9	15
	2019-04	5	5	8	18
	2019-05	6	4	11	21
	2019-06	4	1	2	7
	2019-07	3	2	4	9
	2019-08	6	7	9	22
	2019-09	5	1	6	12
	2019-10	6	2	4	12
	2019-11	4	5	13	22
	2019-12	12	4	11	27
	2020-01	9	8	18	35
	2020-02	11	11	23	45
	2020-03	6	5	10	21
	2020-04	2	2	2	6
	2020-05	1		3	4
	2020-06		1		1
	2020-07		1		1
	2020-08				0
	2020-09			2	2
	2020-10	1	1		2
	2020-11	1			1
	2020-12	1		1	2
	2021-01	3		2	5
	2021-02	1	1	1	3
	2021-03				0
	2021-04				0
	2021-05	2	1		3
	2021-06				0
	2021-07	1			1
	2021-08	1			1
	2021-09	4			4
	2021-10	1			1
	2021-11	1			1
	2021-12	2			2
C pneumoniae		0-4	5-9	10-14	0-14
	2015-01	1	6	4	11
	2015-02		3	2	5
	2015-03		1	2	3
	2015-04		2		2
	2015-05		2	2	4
	2015-06	1		4	5
	2015-07		1		1
	2015-08			1	1
	2015-09		1	1	2
	2015-10		1		1
	2015-11	1		3	4
	2015-12		1	4	5
	2016-01			1	1
	2016-02		1	2	3
	2016-03			2	2
	2016-04		2	2	4
	2016-05			6	6
	2016-06		1		1
	2016-07		1	1	2
	2016-08		2	1	3
	2016-09			1	1
	2016-10		1	6	7
	2016-11			4	4
	2016-12		3	3	6
	2017-01		1	1	2
	2017-02		1	4	5
	2017-03		1	4	5
	2017-04			1	1
	2017-05	3	1	5	9
	2017-06	1	1	1	3
	2017-07	1	2	6	9
	2017-08		4	7	11
	2017-09	1	1	5	7
	2017-10			5	5
	2017-11	1	3	5	9
	2017-12		1	2	3
	2018-01		1	6	7
	2018-02		3	1	4
	2018-03		2	1	3
	2018-04			2	2
	2018-05	2	1	2	5
	2018-06		1		1
	2018-07		1	1	2
	2018-08		1	9	10
	2018-09	1	8	9	18
	2018-10	1	5	17	23
	2018-11	4	8	13	25
	2018-12	1	3	7	11
	2019-01	1	7	19	27
	2019-02	3	8	5	16
	2019-03		8	6	14
	2019-04	1	3	3	7
	2019-05		6	6	12
	2019-06		2	5	7
	2019-07		1	5	6
	2019-08		3	3	6
	2019-09		3	1	4
	2019-10		2	2	4
	2019-11	1	3	2	6
	2019-12		3	2	5
	2020-01		1	4	5
	2020-02	1		2	3
	2020-03		1		1
	2020-04				0
	2020-05			3	3
	2020-06				0
	2020-07			5	5
	2020-08				0
	2020-09			1	1
	2020-10		1		1
	2020-11				0
	2020-12				0
	2021-01				0
	2021-02				0
	2021-03				0
	2021-04				0
	2021-05				0
	2021-06				0
	2021-07				0
	2021-08				0
	2021-09				0
	2021-10				0
	2021-11				0
	2021-12				0
M Pneumoniae		0-4	5-9	10-14	0-14
	2015-01	4	19	36	59
	2015-02	2	16	32	50
	2015-03	6	8	28	42
	2015-04	1	15	15	31
	2015-05	1	6	26	33
	2015-06	2	10	14	26
	2015-07	5	11	7	23
	2015-08	6	12	18	36
	2015-09	4	15	27	46
	2015-10	12	41	50	103
	2015-11	14	48	74	136
	2015-12	16	44	66	126
	2016-01	2	36	49	87
	2016-02	10	35	42	87
	2016-03	4	26	40	70
	2016-04	5	24	49	78
	2016-05	10	19	31	60
	2016-06	5	24	22	51
	2016-07	6	17	26	49
	2016-08	10	26	37	73
	2016-09	21	39	79	139
	2016-10	23	65	74	162
	2016-11	21	74	98	193
	2016-12	18	70	93	181
	2017-01	15	63	72	150
	2017-02	15	36	64	115
	2017-03	12	45	69	126
	2017-04	10	33	44	87
	2017-05	7	32	34	73
	2017-06	7	16	33	56
	2017-07	8	12	20	40
	2017-08	8	21	24	53
	2017-09	10	24	41	75
	2017-10	17	63	65	145
	2017-11	16	70	80	166
	2017-12	12	42	56	110
	2018-01	14	40	62	116
	2018-02	9	43	52	104
	2018-03	7	21	38	66
	2018-04	1	22	22	45
	2018-05	11	23	34	68
	2018-06	3	19	18	40
	2018-07	2	7	17	26
	2018-08	1	21	12	34
	2018-09	8	14	20	42
	2018-10	19	41	42	102
	2018-11	13	49	44	106
	2018-12	8	28	30	66
	2019-01	5	30	55	90
	2019-02	11	27	47	85
	2019-03	7	21	33	61
	2019-04	4	15	16	35
	2019-05	6	16	27	49
	2019-06	4	7	12	23
	2019-07	3	7	16	26
	2019-08	3	10	11	24
	2019-09	5	13	26	44
	2019-10	13	23	28	64
	2019-11	6	22	29	57
	2019-12	4	26	34	64
	2020-01	8	23	26	57
	2020-02	5	10	18	33
	2020-03	10	20	23	53
	2020-04	2	10	7	19
	2020-05		4	2	6
	2020-06	2	4	2	8
	2020-07	2	3	2	7
	2020-08	2	8	7	17
	2020-09	1	1	12	14
	2020-10	1	3	5	9
	2020-11	1	4	9	14
	2020-12	2	4	6	12
	2021-01	1	6	13	20
	2021-02	1	4	3	8
	2021-03	1	4	7	12
	2021-04		2	4	6
	2021-05		4	7	11
	2021-06			4	4
	2021-07	2	3	1	6
	2021-08	2	2	1	5
	2021-09	1		5	6
	2021-10		1	1	2
	2021-11	2	2	4	8
	2021-12	2	4	5	11
